# Supplementary material for: Deciphering Gorilla gorilla gorilla immunoglobulin loci in multiple genome assemblies and enrichment of IMGT resources
Source: Front Immunol. 2024 Oct 10;15:1475003. doi: 10.3389/fimmu.2024.1475003 (PMC11499206; doi:10.3389/fimmu.2024.1475003)
Supplement: Supplementary file 1 [file DataSheet1.zip]

Archive with 14 entries (13 files):
- Supplementary_Material/
- Supplementary_Material/Supplementary_figures_1_2_3_4.pdf
- Supplementary_Material/Supplementary_figures_5_6_7_8.pdf
- Supplementary_Material/Supplementary_figures_9_10_11_12.pdf
- Supplementary_Material/Supplementary_figure_13_IGKV_phylogenetic_tree_for_human_&_gorilla.pdf
- Supplementary_Material/Supplementary_figure_14_IGLV_phylogenetic_tree_for_human_&_gorilla.pdf
- Supplementary_Material/Supplementary_figure_15_IGKV_gene_numbers_per_IMGT_subgroup_of_human_&_gorilla.pdf
- Supplementary_Material/Supplementary_figure_16_IGLV_gene_numbers_per_IMGT_subgroup_of_human_&_gorilla.pdf
- Supplementary_Material/Supplementary_tables_5_6_7.docx
- Supplementary_Material/Supplementary_tables_5_6_7.pdf
- Supplementary_Material/Supplementary_table_1_IGH_locus_gene_list_in_gorilla_and_human.xlsx
- Supplementary_Material/Supplementary_table_2_IGK_locus_gene_list_in_gorilla_and_human.xlsx
- Supplementary_Material/Supplementary_table_3_IGL_locus_gene_list_in_gorilla_and_human.xlsx
- Supplementary_Material/Supplementary_table_4_IMGT_resources_for_gorilla.xlsx
